# Supplementary material for: Survival after Lung Metastasectomy from Esophageal Cancer: Results from a Multi-Institutional Database
Source: Cancers (Basel). 2023 Feb 25;15(5):1472. doi: 10.3390/cancers15051472 (PMC10000551; doi:10.3390/cancers15051472)
Supplement: Supplementary file 1 [file cancers-15-01472-s001.zip]

Archive with 2 entries (2 files):
- cancers-2138224-File S1.pdf
- cancers-2138224-supplementary.xlsx
