# Supplementary material for: Survival after Lung Metastasectomy from Esophageal Cancer: Results from a Multi-Institutional Database
Source: Cancers (Basel). 2023 Feb 25;15(5):1472. doi: 10.3390/cancers15051472 (PMC10000551; doi:10.3390/cancers15051472)
Supplement: Supplementary file 1 [file cancers-15-01472-s001.zip › cancers-2138224-supplementary.xlsx]

## Sheet: supplement
Supplement Table S1. Result of univariate analysis of primary tumor factors for disease free survival and overall survival after lung metastasectomy
Factors		Overall survival			Disease Free survival
		HR (95% CI)	p-value		HR (95% CI)	p-value
Lymph node metastasis at initial treatment of primary tumor
	Negative	Reference	0.515		Reference	0.247
	Positive	0.81 (0.43-1.53)			0.73 (0.42-1.25)
Distant metastasis at initial treatment of primary tumor
	Negative	Reference	0.511		Reference	0.535
	Positive	0.77 (0.36-1.66)			0.81 (0.42-1.57)
Surgery for primary tumor
	Undone	Reference	0.93		Reference	0.68
	Done	0.97 (0.53-1.80)			0.90 (0.53 -1.52)
Chemotherapy and/or radiotherapy for primary tumor
	Undone	Reference	0.477		Reference	0.95
	Done	0.84 (0.52-1.35)			0.98 (0.56-1.72)
